# Supplementary material for: In Vitro Assessment of Cisplatin/Hyaluronan Complex for Loco-Regional Chemotherapy
Source: Int J Mol Sci. 2023 Oct 29;24(21):15725. doi: 10.3390/ijms242115725 (PMC10647681; doi:10.3390/ijms242115725)
Supplement: Supplementary file 1 [file ijms-24-15725-s001.zip]

Archive with 1 entries (1 files):
- ijms-2603451-supplementary.pdf
